# Supplementary material for: Mitochondria-Dependent Metabolic Reprogramming Enhances Myofibroblast Differentiation and Aggravates Bleomycin-Induced Pulmonary Fibrosis
Source: Cells. 2026 Mar 25;15(7):582. doi: 10.3390/cells15070582 (PMC13072105; doi:10.3390/cells15070582)
Supplement: Supplementary file 1 [file cells-15-00582-s001.zip]

Archive with 1 entries (1 files):
- Supplement; Table S1-S2 revised 010626.pdf
